# Supplementary material for: Design and evaluation of collaborative decision‐making application for patient care in the emergency department
Source: Health Sci Rep. 2024 Feb 25;7(2):e1931. doi: 10.1002/hsr2.1931 (PMC10895157; doi:10.1002/hsr2.1931)
Supplement: Supplementary file 1 — Supporting information. [file HSR2-7-e1931-s001.zip]

Archive with 9 entries (9 files):
- Appendice1 Use Case diagram of CDM.jpg
- Appendice2 Create group for patient scenario of CDM.PNG
- Appendice3 CDM icon.jpg
- Appendice4 prototype CDM with figma.png
- Appendice5 Node js codes.jpg
- Appendice6 MongoDB.png
- Appendice7 app flow.mp4
- Appendice8.mp4
- Appendice9 Benchmark graph for a hypothetical product..PNG
